# Supplementary material for: Evolutionary bet-hedging in structured populations
Source: J Math Biol. 2021 Apr 1;82(5):43. doi: 10.1007/s00285-021-01597-z (PMC8016807; doi:10.1007/s00285-021-01597-z)
Supplement: Supplementary file 1 — Supplementary material 1 (m 1 KB) [file 285_2021_1597_MOESM1_ESM.m]

function compile
N=10000;
X = 0;
I = 0;
for i=1:N
    
    name = ['output',num2str(i),'.mat'];
    try 
        load(name);
        X = X + outputresults;

    catch
        V = 0;
        I = I + 1;
    end
    
end

X=X./(N-I);

save('output_compiled.mat','X');
